# Supplementary material for: Phenolic Acids from Fructus Chebulae Immaturus Alleviate Intestinal Ischemia-Reperfusion Injury in Mice through the PPARα/NF-κB Pathway
Source: Molecules. 2022 Aug 16;27(16):5227. doi: 10.3390/molecules27165227 (PMC9415796; doi:10.3390/molecules27165227)
Supplement: Supplementary file 1 [file molecules-27-05227-s001.zip]

Archive with 1 entries (1 files):
- molecules-1807030-supplementary.pdf
